# Supplementary material for: Ac/Ds-like Transposon Elements Inserted in ZmABCG2a Cause Male Sterility in Maize
Source: Int J Mol Sci. 2025 Jan 15;26(2):701. doi: 10.3390/ijms26020701 (PMC11766044; doi:10.3390/ijms26020701)
Supplement: Supplementary file 1 [file ijms-26-00701-s001.zip]

Archive with 1 entries (1 files):
- ijms-3345929-supplementary.pdf
